# Supplementary material for: Using deep learning to identify inherited retinal diseases based on wide-field retinal imaging data
Source: PLoS One. 2026 May 11;21(5):e0348866. doi: 10.1371/journal.pone.0348866 (PMC13160341; doi:10.1371/journal.pone.0348866)
Supplement: S1 Table — (XLSX) [file pone.0348866.s001.xlsx]

## Sheet: ABCA4
	AGE	GENDER
1	45	F
2	45	M
3	43	M
4	51	F
5	29	M
6	37	M
7	35	M
8	45	F
9	40	M
10	62	M
11	45	M
12	29	F
13	72	F
14	38	M
15	54	F
16	22	F
17	20	M
18	29	F
19	33	F
20	27	M
21	56	M
22	25	M
23	27	F
24	42	M
25	42	F
26	32	F
27	31	F
28	32	F
29	82	M
30	38	M
31	32	M
32	66	M
33	26	F
34	17	M
35	65	F
36	12	F
37	46	F
38	39	M
39	17	M
40	13	M
41	54	F
42	21	M
43	64	M
44	68	F
45	21	F
46	43	M
47	39	M
48	36	F
49	30	M
50	50	M
51	34	M
52	15	F
53	36	F
54	20	F
55	13	M
56	14	F
57	52	M

## Sheet: BEST1
	AGE	GENDER
1	29	F
2	23	M
3	39	F
4	21	F
5	16	M
6	18	F
7	14	F
8	12	F
9	15	F

## Sheet: CACNA1F
	AGE	GENDER
1	63	M
2	31	M
3	8	M
4	11	M
5	39	M
6	32	M

## Sheet: CERKL
	AGE	GENDER
1	55	M
2	32	F
3	27	M
4	31	M
5	51	F
6	60	F

## Sheet: CHM
	AGE	GENDER
1	38	F
2	60	M
3	32	M
4	36	M
5	31	M
6	72	M
7	27	M
8	28	F
9	35	M
10	69	M
11	22	M
12	19	M

## Sheet: CNGA3
	AGE	GENDER
1	38	M
2	32	M
3	39	M
4	19	F
5	12	M
6	6	M
7	29	F
8	62	M
9	43	F
10	40	M
11	32	F
12	45	F
13	38	F

## Sheet: CNGB3
	AGE	GENDER
1	42	F
2	32	F
3	21	M
4	41	F
5	46	F
6	7	F
7	6	F

## Sheet: CRB1
	AGE	GENDER
1	16	F
2	16	M
3	26	F
4	36	F
5	30	F
6	32	F
7	31	M
8	47	F
9	51	M
10	6	M
11	48	F
12	21	M

## Sheet: DHDDS
	AGE	GENDER
1	62	M
2	40	F
3	47	F
4	46	M
5	48	M
6	81	F
7	32	F
8	34	M
9	37	M
10	34	F
11	48	F
12	37	M
13	68	F
14	37	F
15	29	F
16	17	F

## Sheet: EYS
	AGE	GENDER
1	67	F
2	63	F
3	60	M
4	60	F
5	45	M
6	40	F
7	43	F
8	74	F
9	55	M
10	28	M
11	62	F
12	63	F
13	69	F
14	37	F
15	72	F
16	42	F
17	49	M
18	72	M

[truncated: 15 more sheets: FAM161A, GUCY2D, KIZ, MAK, MYO7A, NR2E3, OPN1LW- OPN1MW, PRPF31, PRPH2, RDH12, RHO, RPE65, RPGR, TRPM!, USH2A]
